# Supplementary material for: Towards the Bisbenzothienocarbazole Core: A Route of Sulfurated Carbazole Derivatives with Assorted Optoelectronic Properties and Applications
Source: Materials (Basel). 2021 Jun 23;14(13):3487. doi: 10.3390/ma14133487 (PMC8269540; doi:10.3390/ma14133487)
Supplement: Supplementary file 1 [file materials-14-03487-s001.zip]

Archive with 1 entries (1 files):
- materials-1255798-supplementary.pdf
